# Supplementary material for: Prevalence and factors associated with comorbid depression and anxiety in patients with diabetes mellitus attending a national referral hospital in Uganda
Source: PLOS Ment Health. 2026 Apr 20;3(4):e0000595. doi: 10.1371/journal.pmen.0000595 (PMC13094950; doi:10.1371/journal.pmen.0000595)
Supplement: S1 Dataset — (XLSX) [file pmen.0000595.s001.xlsx]

## Sheet: Sheet1
id	dateofinterview	age	sex	tribe	region	religion	maritalstatus	numberofchildren	whatisthehighestlevelofedu	doyouworkforpayoutsidethe	averagemonthlyincome	typeofdiabetesmellitus	durationfromthetimeofdiagno	otherchronicmedicalconditions	fastingbloodsugarlevel	bodymassindex	bloodpressuresystolic	bloodpressurediastolic	medicationregimen	complicationsofdiabetesmellit	a1awereyoueverdepressedor	a1bforthepasttwoweeksw	a2awereyouevermuchlessi	a2binthepasttwoweekswe	isa1aora2acodedyes	ifa1bora2byesexplore	a3ioverthattwoweekperiod	awasyourappetitedecreasedo	bdidyouhavetroublesleeping	cdidyoutalkormovemoreslo	ddidyoufeeltiredorwithout	edidyoufeelworthlessorgui	ifyesaskforexampleslookf	theexamplesareconsistentwith	aj	ak	fdidyouhavedifficultyconce	gdidyourepeatedlythinkabou	a4didthesesymptomscausesig	a3iiforthepastepisodewh	ap	aq	ar	as	at	au	av	aw	ax
1	1955-03-20	69	female	Lango	North	Moslem	Single / Never married	6	Secondary education	Yes	> 1,000,000	type 2	3 years	hypertension	9.2	normal	140.95		Metformin, amlodipine, telmisartan H	Peripheral neuropathy	No	No	No	No	No
2	2024-02-13	65	male	Muganda	Central	Christian	Married/cohabiting	8	Secondary education	Yes	500,000 - 1,000,000	type 2	7 months	hypertension	9.8	normal	164.84		metformin, amlodipine, losartan H	Retinopathy, neuropathic pain, erectile dysfunction	No	No	No	No	No
3	2024-02-12	66	female	Muganda	Central	Christian	Married/cohabiting	7	Primary education	No	100,000 - 500,000	type 2	5 years	hypertension, heart disease	11	normal	133	77	Metformin, losartan H, carvedilol, spirinolactone	peripheral neuropathy	Yes	Yes	No	No	Yes			Yes	Yes	No	Yes	No					No	No	Yes		No	No	No	Yes	No
4	2024-02-12	65	female	Munyoro	West	Christian	Separated /Divorced	8	Secondary education	No	0 - 100,000	type 2	6 years	hypertension, rheumatoid arthritis	6.1	normal	153	92	Metformin, glimepiride, telmisartan	peripheral neuropathy, retinopathy	No	No	No	No	No
5	2024-02-12	74	male	Muganda	Central	Christian	Married/cohabiting	8	Post-Secondary school institution	Yes	> 1,000,000	type 2	4 years	hypertension	7.6	overweight	146	92	metformin, amlodipine, telmisartan-H	peripheral neuropathy, transient stroke	Yes	No	No	No	Yes			No	No	No	Yes	No					No	No	No		No	Yes	No	No	No
6	2024-02-13	77	female	Munyoro	West	Christian	Married/cohabiting	10	Primary education	No	100,000 - 500,000	type 2	14 years	hypertension, renal disease	5.3	overweight	133	78	metformin for 13 years (currently not anti-diabetic medication for 1 year, amlodipine, hydralazine, methyldopa	diabetic foot, retinopathy	Yes	Yes	Yes	Yes	Yes			Yes	No	No	Yes	No					Yes	No	Yes		Yes	No	No	No	Yes
7	2024-02-13	56	male	Muganda	Central	Moslem	Married/cohabiting	8	Post-Secondary school institution	Yes	500,000 - 1,000,000	type 2	13 years	chronic renal disease, hypertension,	9	normal	172	102	insulin, amlodipine, metformin for 12 years	retinopathy, renal failure, erectile dysfunction	No	No	No	No	No
8	2024-02-13	44	female	Muganda	Central	Moslem	Widowed	8	Secondary education	No	0 - 100,000	type 2	1 year	hypertension, chronic renal disease	8.2	normal	178	92	metformin, amlodipine, hydralazine, methyldopa	chronic renal disease, retinopathy, peripheral neuropathy	Yes	Yes	Yes	Yes	Yes			No	Yes	Yes	Yes	No					Yes	Yes	Yes		Yes	Yes	Yes	No	Yes
9	2024-02-14	45	female	Rwandese	Rwandese	Moslem	Married/cohabiting	4	Primary education	No	500,000 - 1,000,000	type 2	13 years	hypertension, chronic renal disease	15	overweight	142	88	insulin, hydralazine, lasix, amlodipine	peripheral neuropathy, renal disease	Yes	No	No	No	Yes			Yes	No	No	Yes	No					Yes	Yes	No		Yes	Yes	No	Yes	No
10	2024-02-15	56	male	Muganda	Central	Moslem	Married/cohabiting	10	Primary education	Yes	500,000 - 1,000,000	type 2	9 years	hypertension	6.3	overweight	172	98	insulin, ibersatan H,	Peripheral neuropathy, erectile dysfunction	Yes	Yes	Yes	Yes	Yes			No	Yes	No	No	Yes		Past episode	0	1	No	No	Yes		No	Yes	No	No	No		Past episode	0	1
11	2024-02-13	54	male	Muganda	Central	Moslem	Married/cohabiting	9	Primary education	No	0 - 100,000	type 1	30 years	hypertension, chronic renal disease, heart disease	13.8	normal	161	88	insulin, bisoprolol, amlodipine	diabetic foot, peripheral neuropathy, erectile dysfunction, renal disease	No	No	No	No	No
12	2024-02-14	49	female	Munyoro	West	Christian	Separated /Divorced	4	Primary education	No	100,000 - 500,000	type 2	9 years	hypertension	8.5	overweight	157	101	metformin, amlodipine	stroke, retinopathy	Yes	Yes	No	No	Yes			Yes	No	No	No	No					No	Yes	Yes		No	Yes	Yes	No	No
13	2024-02-15	74	male	Muganda	Central	Christian	Married/cohabiting	10	Primary education	Yes	0 - 100,000	type 2	32 years	arthritis, hypertension	5.8	overweight	165	91	metformin, nifedipine	peripheral neuropathy, retinopathy, erectile dysfunction	No	No	No	No	No
14	2024-02-15	61	female	Muganda	Central	Christian	Married/cohabiting	7	Primary education	No	0 - 100,000	type 2	21 years	hypertension	8.6	normal	159	73	insulin, losartan H	peripheral neuropathy, diabetic neuropathy, retinopathy	Yes	Yes	Yes	Yes	Yes			Yes	Yes	Yes	Yes	Yes		Current episode	1	0	No	No	Yes		Yes	Yes	Yes	Yes	Yes		Past episode	0	1
15	2024-02-15	50	female	Muganda	Central	Moslem	Separated /Divorced	8	Primary education	No	0 - 100,000	type 1	20 years	hypertension	9	normal	149	78	insulin, amlodipine	peripheral neuropathy, retinopathy	Yes	Yes	Yes	Yes	Yes			Yes	Yes	Yes	Yes	Yes		Current episode	1	0	No	No	Yes		Yes	No	Yes	Yes	No		Past episode	0	1
16	2024-02-15	48	female	Muganda	Central	Christian	Separated /Divorced	3	Primary education	Yes	> 1,000,000	type 1	14 years	hypertension	11.8	overweight	143	91	metformin, glimepiride, telmisartan H, amlodipine, bisoprolol	peripheral neuropathy	Yes	No	No	No	Yes			No	No	No	No	No					No	No	No		Yes	Yes	No	Yes	No
18	2024-02-15	64	female	Mufumbira	West	Christian	Separated /Divorced	8	Primary education	No	500,000 - 1,000,000	type 2	15 years	arthritis	12.9	overweight	147	74	metformin	peripheral neuropathy, retinopathy	Yes	No	Yes	Yes	Yes			Yes	No	No	No	No					No	No	No		Yes	No	Yes	No	No
19	2024-02-15	50	female	Muganda	Central	Christian	Married/cohabiting	10	Primary education	No	0 - 100,000	type 2	10 years	hypertension	8	overweight	191	89	metformin	peripheral neuropathy	No	No	No	No	No
20	2024-02-15	50	female	munyankole	West	Christian	Separated /Divorced	5	Primary education	Yes	100,000 - 500,000	type 2	10 years	hypertension, cholelithiasis	7.5	normal	144	82	insulin, metformin, amlodipine, telmisartan H	peripheral neuropathy, retinopathy	Yes	No	No	No	Yes			No	No	Yes	Yes	No					No	No	No		No	Yes	Yes	Yes	Yes
21	2024-02-15	23	male	Itesot	East	Christian	Single / Never married	0	Post-Secondary school institution	Yes	100,000 - 500,000	type 1	1 year	none	6	normal	118	74	insulin	peripheral neuropathy	No	No	No	No	No
17	2024-02-15	57	female	Muganda	Central	Christian	Widowed	4	No formal education	No	0 - 100,000	type 2	8 years	hypertension, arthritis	3.3	normal	142	83	metformin, losartan H	peripheral neuropathy, retinopathy	No	No	No	No	No
22	2024-02-19	57	female	Muganda	Central	Christian	Married/cohabiting	3	Secondary education	No	100,000 - 500,000	type 2	2 years	hypertension	7.7	normal	138	89	metformin, losartan H	retinopathy, peripheral neuropathy	Yes	No	No	No	Yes			No	No	No	No	No					No	No	No		Yes	Yes	No	Yes	No
23	2024-02-19	46	female	Muganda	Central	Moslem	Married/cohabiting	5	Primary education	Yes	100,000 - 500,000	type 1	9 years	hypertension	6.6	overweight	176	89	metformin, glibenclamide, furosemide, losartan H, captopril	heart disease (pericardial effusion), peripheral neuropathy	Yes	Yes	Yes	Yes	Yes			Yes	Yes	Yes	Yes	No					Yes	No	Yes		Yes	Yes	Yes	Yes	Yes
24	2024-02-19	52	female	mugwere	East	Christian	Married/cohabiting	3	Primary education	No	0 - 100,000	type 2	2 years	hypertension, heart disease	5.8	normal	165	107	telmisartan H, asomex, metformin	peripheral neuropathy, heart disease (pericardial effusion), diabetic foot, retinopathy	Yes	Yes	Yes	Yes	Yes			Yes	Yes	Yes	Yes	No					No	No	Yes		No	No	No	No	No
25	2024-02-19	72	female	Muganda	Central	Christian	Widowed	6	No formal education	No	500,000 - 1,000,000	type 2	4 years	hypetension	6.7	normal	117	63	metformin, amlodipine, losartan	retinopathy, peripheral neuropathy	Yes	Yes	Yes	Yes	Yes			Yes	Yes	No	Yes	No					Yes	No	No		No	No	No	No	No
26	2024-02-19	48	female	Muganda	Central	Moslem	Married/cohabiting	1	No formal education	No	0 - 100,000	type 1	20 years	hypertension	5	normal	145	85	insulin, metformin, amlodipine, spirinolactone, enalapril,	peripheral neuropathy	Yes	Yes	Yes	Yes	Yes			Yes	Yes	Yes	Yes	No					Yes	No	Yes		Yes	Yes	Yes	Yes	No
27	2024-02-19	70	female	musamya	East	Christian	Widowed	7	Post-Secondary school institution	No	0 - 100,000	type 2	2 years	hypertension	9.4	overweight	158	80	amlodipine, metformin, glibenclamide	none	Yes	Yes	Yes	Yes	Yes			Yes	Yes	No	Yes	No					No	No	Yes		Yes	Yes	No	No	No
28	2024-02-20	49	female	Muganda	Central	Christian	Widowed	4	Primary education	No	100,000 - 500,000	type 1	13 years	HIV, hypertension	10	normal	144	91	metformin, glibenclamide, amlodipine, losartan H	peripheral neuropathy, retinopathy	Yes	Yes	Yes	Yes	Yes			Yes	Yes	Yes	Yes	No					No	Yes	Yes		No	No	No	No	No
29	2024-02-20	71	female	Muganda	Central	Moslem	Widowed	5	Primary education	No	0 - 100,000	type 2	11 years	hypertension	9.2	normal	159	88	metformin, glimepiride, losartan H	peripheral neuropathy	No	No	No	No	No
30	2024-02-20	76	female	Muganda	Central	Christian	Separated /Divorced	6	Primary education	No	0 - 100,000	type 2	22 years	hypertension	5.6	overweight	179	99	telmisartan H, insulin	stroke, retinopathy	No	No	No	No	No
31	2024-02-20	60	female	sabini	East	Christian	Married/cohabiting	6	Post-Secondary school institution	No	100,000 - 500,000	type 2	7 years	hypertension, chronic renal disease	12.5	normal	172	88	insulin, lasix, hydralazine	retinopathy, peripheral neuropathy, renal disease	Yes	Yes	Yes	Yes	Yes			Yes	Yes	No	Yes	No					Yes	Yes	Yes		Yes	No	Yes	No	No
32	2024-02-20	52	male	munyankore	West	Christian	Married/cohabiting	5	Secondary education	Yes	100,000 - 500,000	type 1	23 years	hypertension, chronic renal disease	7.3	normal	175	87	insulin, amlodipine, lasix	chronic renal disease, retinopathy	Yes	No	No	No	Yes			No	No	No	No	No					No	Yes	No		No	No	No	No	No
33	2024-02-20	55	female	Muganda	Central	Christian	Married/cohabiting	5	No formal education	No	0 - 100,000	type 1	20 years	hypertension	14.7	overweight	139	73	insulin, furosemide, bisoprolol, amlodipine, telmisartan H	diabetic foot, peripheral neuropathy, retinopathy	Yes	Yes	Yes	Yes	Yes			Yes	Yes	Yes	Yes	No					Yes	No	Yes		No	No	No	No	No
34	2024-02-20	50	male	Alul	North	Christian	Married/cohabiting	6	Secondary education	Yes	100,000 - 500,000	type 1	16 years	hypertension, chronic renal disease	5.1	normal	146	81	insulin, amlodipine	renal disease, peripheral neuropathy, diabetic foot,	No	No	No	No	No
35	2024-02-20	81	male	munyoro	West	Christian	Widowed	12	Secondary education	No	500,000 - 1,000,000	type 2	20 years	heart disease	6.4	normal	126	61	metformin	myocardial infarction, peripheral neuropathy, retinopathy, hypertension	No	No	No	No	No
36	2024-02-20	52	male	Muganda	Central	Christian	Married/cohabiting	4	Secondary education	Yes	500,000 - 1,000,000	type 1	15 years	hypertension, chronic renal disease	4.4	overweight	140	92	insulin, amlozaar H	Peripheral neuropathy, retinopathy, chronic renal disease	Yes	Yes	Yes	Yes	Yes			Yes	Yes	Yes	Yes	No					Yes	No	Yes		Yes	Yes	Yes	Yes	No
37	2024-02-20	47	female	Acholi	North	Christian	Married/cohabiting	8	No formal education	No	0 - 100,000	type 1	11 years	hypertension	14.1	normal	157	92	insulin, losartan H	diabetic foot, retinopathy, peripheral neuropathy	Yes	Yes	No	No	Yes			Yes	Yes	No	Yes	No					Yes	Yes	Yes		Yes	No	No	Yes	No
38	2024-02-20	63	male	Muganda	Central	Moslem	Separated /Divorced	13	Primary education	Yes	0 - 100,000	type 2	20 years	hypertension	10.7	normal	144	91	amlozaar (amlodipine), metformin	peripheral neuropathy, retinopathy	No	No	Yes	Yes	Yes			Yes	Yes	No	Yes	No					Yes	No	Yes		No	No	No	No	No
39	2024-02-21	54	male	munyankore	West	Christian	Married/cohabiting	6	Primary education	Yes	> 1,000,000	type 2	4 years	hypertension	12	normal	139	94	metformin, losartan H, amlodipine	peripheral neuropathy	No	No	No	No	No
40	2024-02-21	72	female	Muganda	Central	Moslem	Widowed	8	Primary education	No	500,000 - 1,000,000	type 2	3 years	hypertension	6.1	normal	183	113	insulin, amlodipine	peripheral neuropathy, retinopathy	No	No	No	No	No
41	2024-02-21	57	female	Itesot	East	Christian	Married/cohabiting	5	Post-Secondary school institution	No	0 - 100,000	type 2	10 years	arthritis, hypertension	6	overweight	120	80	metformin, nifedipine	diabetic ulcers, retinopathy	Yes	No	Yes	Yes	Yes			No	Yes	Yes	Yes	No					No	No	No		Yes	Yes	No	Yes	No
42	2024-02-21	37	female	Muganda	Central	Christian	Married/cohabiting	6	Secondary education	No	100,000 - 500,000	type 1	1 year	none	14.6	normal	128	89	insulin	retinopathy	No	No	No	No	No
43	2024-02-22	45	male	Muganda	Central	Moslem	Married/cohabiting	5	Post-Secondary school institution	No	100,000 - 500,000	type 2	3 years	rheumatoid arthritis	5.4	overweight	128	78	metformin	peripheral neuropathy, retinopathy	Yes	Yes	No	Yes	Yes			No	Yes	No	No	No					Yes	Yes	Yes		No	Yes	No	No	No
44	2024-02-22	58	female	mutooro	West	Christian	Married/cohabiting	1	Secondary education	Yes	100,000 - 500,000	type 2	1 year	hypertension, arthritis	6.1	obesity	150	90	metformin, telmisartan H, methyldopa	retinopathy	Yes	No	Yes	Yes	Yes			No	No	No	No	No					No	No	No		Yes	Yes	Yes	Yes	No
45	2024-02-22	51	female	munyankore	West	Christian	Separated /Divorced	2	Post-Secondary school institution	Yes	500,000 - 1,000,000	type 2	5 years	none	8.4	overweight	172	102	metformin, glimepiride	peripheral neuropathy	No	No	No	No	No
46	2024-02-23	44	male	Mufumbira	West	Christian	Married/cohabiting	3	Primary education	Yes	100,000 - 500,000	type 2	5 years	hypertension	7.4	overweight	159	97	metformin, losartan H	Peripheral neuropathy, erectile dysfunction	No	No	No	No	No
47	2024-02-23	53	female	mukiga	West	Christian	Married/cohabiting	5	Primary education	Yes	0 - 100,000	type 2	8	hypertension	9.8	overweight	139	89	metformin, glibenclamide, losartan H, amlodipine	retinopathy,	Yes	Yes	Yes	Yes	Yes			Yes	Yes	No	Yes	No					Yes	Yes	Yes		Yes	Yes	No	Yes	No
48	2024-02-23	55	male	Muganda	Central	Moslem	Married/cohabiting	15	Primary education	No	0 - 100,000	type 2	10 months	hypertension, arthritis	5.7	overweight	160	101	metformin,	erectile dysfunction, peripheral neuropathy, retinopathy	Yes	Yes	No	No	Yes			No	Yes	Yes	Yes	No					No	No	Yes		No	Yes	Yes	No	No
49	2024-02-23	38	female	Rwandese	Rwandese	Moslem	Married/cohabiting	2	Secondary education	No	0 - 100,000	type 1	13 years	hypertension	14	overweight	145	89	insulin, losartan H,	peripheral neuropathy, retinopathy	Yes	Yes	Yes	Yes	Yes			No	No	No	Yes	No					No	No	No		No	No	No	No	Yes
50	2024-02-23	57	female	Rwandese	Rwandese	Christian	Married/cohabiting	2	Primary education	No	0 - 100,000	type 2	12 years	hypetension	4.6	overweight	163	90	insulin, metformin, amlodipine, bisoprolol, losartan H	peripheral neuropathy, retinopathy	No	No	No	No	No
51	2024-02-23	48	female	Muganda	Central	Christian	Married/cohabiting	5	Primary education	No	500,000 - 1,000,000	type 1	15 years	hypertension	9.1	overweight	130	89	insulin, metformin, amlodipine, losartan H	peripheral neuropathy	Yes	No	No	No	Yes			No	No	No	No	No					No	No	No		Yes	No	No	No	No
53	2024-02-23	38	female	Muganda	Central	Christian	Married/cohabiting	3	Primary education	Yes	100,000 - 500,000	type 2	10 months	hypertension	8.3	normal	175	103	metformin, amlodipine	peripheral neuropathy	Yes	No	Yes	Yes	Yes			No	Yes	No	Yes	No					No	No	No		Yes	Yes	No	No	Yes
53	2024-02-23	52	male	mutoro	West	Christian	Married/cohabiting	6	Primary education	Yes	0 - 100,000	type 2	2 years	none	18.5	normal	135	86	metformin	peripheral neuropathy, retinopathy	No	No	No	No	No
54	2024-02-23	54	female	Muganda	Central	Moslem	Married/cohabiting	8	Primary education	No	0 - 100,000	type 2	2 years	hypertension	5.6	overweight	143	90	metformin, glibenclamide, amlodipine, losartan H	peripheral neuropathy, retinopathy	No	No	No	No	No
55	2024-02-23	29	female	Muganda	Central	Christian	Separated /Divorced	2	Secondary education	Yes	100,000 - 500,000	type 1	9 years	none	10	normal	135	78	insulin	peripheral neuropathy	Yes	No	No	Yes	Yes			No	No	No	No	No					No	No	No		Yes	Yes	Yes	Yes	No
56	2024-02-23	45	male	Muganda	Central	Moslem	Married/cohabiting	2	Post-Secondary school institution	No	100,000 - 500,000	type 1	7 years	renal disease, liver disease	6.8	normal	123	83	metformin, glibenclamide	peripheral neuropathy, retinopathy, erectile dysfunction, renal disease, liver disease	Yes	No	No	No	Yes			No	No	No	No	No					No	No	No		Yes	Yes	Yes	Yes	Yes
57	2024-02-23	63	female	Muganda	Central	Christian	Widowed	8	Primary education	No	0 - 100,000	type 2	16 years	hypertension	14	overweight	130	70	metformin, glimepiride, losartan H	peripheral neuropathy, retinopathy	No	No	No	No	No
58	2024-02-23	61	female	mukiga	West	Christian	Married/cohabiting	7	No formal education	No	100,000 - 500,000	type 2	3 years	arthritis	9	overweight	138	85	metformin, glimepiride	peripheral neuropathy, retinopathy	No	No	No	No	No
59	2024-02-23	53	female	Muganda	Central	Christian	Married/cohabiting	4	Primary education	No	0 - 100,000	type 1	18 years	hypertension	9.8	overweight	142	86	metformin, insulin, bisoprolol, losartan H	Peripheral neuropathy, retinopathy, stroke	No	No	No	No	No
60	2024-02-23	69	female	Muganda	Central	Christian	Separated /Divorced	8	No formal education	No	0 - 100,000	type 2	9 years	hypertension	8.1	normal	130	81	metformin, losartan H, bisoprolol	peripheral neuropathy	No	No	No	No	No
61	2024-02-23	53	male	Muganda	Central	Christian	Married/cohabiting	7	Primary education	No	0 - 100,000	type 2	4 years	hypertension	11	overweight	145	92	metformin, glimepiride, nifedipine, lasix	peripheral neuropathy, diabetic foot, retinopathy	No	No	No	No	No
62	2024-02-23	28	male	Muganda	Central	Christian	Married/cohabiting	2	Secondary education	Yes	> 1,000,000	type 1	4 years	none	7.9	overweight	129	68	insulin, metformin	peripheral neuropathy, retinopathy	Yes	No	Yes	No	Yes			No	No	No	No	No					No	No	No		Yes	Yes	No	Yes	No
63	2024-02-23	58	female	Muganda	Central	Christian	Separated /Divorced	1	Primary education	No	500,000 - 1,000,000	type 1	26 years	none	13.1	overweight	125	85	insulin	retinopathy, peripheral neuropathy	Yes	Yes	No	No	Yes			Yes	Yes	No	Yes	No					Yes	Yes	Yes		Yes	Yes	Yes	Yes	Yes
64	2024-02-23	50	male	Muganda	Central	Christian	Separated /Divorced	3	Secondary education	No	0 - 100,000	type 1	17 years	none	13.8	normal	98	80	insulin	peripheral neuropathy, retinopathy	Yes	Yes	Yes	Yes	Yes			Yes	Yes	Yes	Yes	No					Yes	No	Yes		Yes	Yes	Yes	Yes	Yes
65	2024-02-23	60	male	Lango	North	Christian	Married/cohabiting	5	Post-Secondary school institution	Yes	100,000 - 500,000	type 2	3 years	hypertension, HIV	8.3	overweight	130	86	metformin, glibenclamide, dapaglifozin, losartan H	peripheral neuropathy, retinopathy	No	No	No	No	No
66	2024-02-23	30	male	munyankore	West	Christian	Married/cohabiting	1	Primary education	Yes	100,000 - 500,000	type 1	3 years	none	4.8	underweight	138	65	insulin	peripheral neuropathy	Yes	No	No	No	Yes			No	No	No	No	No					No	No	No		Yes	Yes	No	Yes	No
67	2024-02-23	27	male	mutoro	West	Moslem	Single / Never married	4	No formal education	Yes	> 1,000,000	type 1	1 year	none	7	obesity	130	87	insulin	no	No	No	Yes	No	Yes			No	No	No	No	No					No	No	No		Yes	No	No	No	No
68	2024-02-23	36	male	mugishu	East	Christian	Separated /Divorced	2	Secondary education	Yes	100,000 - 500,000	type 1	17 years	none	11.9	normal	130	89	insulin, metformin	peripheral neuropathy, retinopathy	Yes	Yes	Yes	Yes	Yes			Yes	No	Yes	No	No					Yes	No	Yes		Yes	No	No	Yes	No
69	2024-02-23	58	female	mukiga	West	Christian	Married/cohabiting	5	Post-Secondary school institution	No	500,000 - 1,000,000	type 1	20 years	hypertension	13	normal	125	63	metformin, insulin, amlodipine, losartan H	retinopathy,	No	No	No	No	No
70	2024-02-23	58	female	Muganda	Central	Moslem	Widowed	10	Primary education	No	0 - 100,000	type 2	4 years	hypertension	17	normal	170	99	metformin, nifedipine	peripheral neuropathy, retinopathy	Yes	No	Yes	Yes	Yes			Yes	Yes	Yes	Yes	No					No	Yes	Yes		Yes	Yes	Yes	Yes	No
71	2024-02-23	50	female	Lugbara	North	Christian	Married/cohabiting	6	Post-Secondary school institution	Yes	500,000 - 1,000,000	type 2	10 years	none	5.5	normal	132	88	metformin	retinopathy, peripheral neuropathy	No	No	No	No	No
72	2024-02-23	40	female	Muganda	Central	Moslem	Separated /Divorced	2	Primary education	No	0 - 100,000	type 2	3 years	HIV	10.2	normal	120	70	metformin, glibenclamide,	peripheral neuropathy,	Yes	Yes	Yes	Yes	Yes			Yes	Yes	Yes	Yes	No					Yes	No	Yes		Yes	Yes	No	No	No
73	2024-02-23	66	male	mukiga	West	Christian	Married/cohabiting	6	Secondary education	Yes	500,000 - 1,000,000	type 2	6 years	hypertension	8.2	overweight	114	70	metformin, glibenclamide, amlodipine, losartan H	peripheral neuropathy	No	No	Yes	No	Yes			No	Yes	No	No	No					No	No	No		No	No	No	No	No
74	2024-02-23	71	female	Muganda	Central	Moslem	Separated /Divorced	5	Secondary education	No	0 - 100,000	type 2	14 years	hypertension	3.9	normal	135	90	insulin, metformin, amlodipine	retinopathy, peripheral neuropathy	Yes	No	No	No	Yes			No	Yes	No	No	No					No	No	No		No	No	No	No	No
75	2024-02-26	78	female	Muganda	Central	Christian	Separated /Divorced	5	Primary education	No	0 - 100,000	type 2	20 years	hypertension	8.9	normal	108	54	metformin, amlodipine, losartan H	Peripheral neuropathy, retinopathy, diabetic foot	Yes	Yes	Yes	Yes	Yes			Yes	Yes	Yes	Yes	No					No	No	Yes		Yes	Yes	Yes	No	No
76	2024-02-26	65	female	musoga	East	Christian	Separated /Divorced	7	Secondary education	No	100,000 - 500,000	type 2	1 year	hypertension	5.9	overweight	120	74	metformin, nebilong	retinopathy, peripheral neuropathy	No	No	No	No	No
77	2024-02-26	57	male	Muganda	Central	Christian	Married/cohabiting	5	Primary education	Yes	100,000 - 500,000	type 2	17 years	hypertension	6.7	normal	127	77	bendrofluazide, atenolol, currently not on anti-diabetic medication	peripheral neuropathy, retinopathy	No	No	No	No	No
78	2024-02-26	60	male	Muganda	Central	Christian	Married/cohabiting	7	Post-Secondary school institution	No	0 - 100,000	type 2	5 years	hypertension	7.3	overweight	183	103	glibenclamide, metformin, amlodipine, losartan H	Stroke, peripheral neuropathy, retinopathy	Yes	Yes	Yes	Yes	Yes			Yes	Yes	Yes	Yes	Yes		Current episode	1	0	Yes	No	Yes		Yes	Yes	Yes	Yes	Yes		Past episode	0	1
79	2024-02-26	77	female	Muganda	Central	Christian	Widowed	7	Secondary education	No	100,000 - 500,000	type 2	3 years	hypertension, pancreatitis	6.1	normal	133	85	metformin, glibenclamide, losartan H, amlodipine	peripheral neuropathy, retinopathy	No	No	No	No	No
80	2024-02-26	49	female	Muganda	Central	Christian	Married/cohabiting	8	Primary education	No	0 - 100,000	type 2	13 months	none	24.4	normal	137	76	metformin,	retinopathy, peripheral neuropathy	No	No	No	No	No
81	2024-02-26	49	female	Rwandese	Rwandese	Christian	Married/cohabiting	4	Secondary education	Yes	0 - 100,000	type 2	1 year	arthritis	8.1	overweight	152	92	metformin, diapiride	retinopathy, peripheral neuropathy	Yes	Yes	Yes	Yes	Yes			Yes	Yes	No	Yes	Yes		Current episode	1	0	No	No	Yes		Yes	Yes	No	Yes	Yes		Past episode	0	1
82	2024-02-26	43	female	Muganda	Central	Moslem	Married/cohabiting	5	Primary education	No	0 - 100,000	type 2	1 year	none	6.1	underweight	133	80	metformin	peripheral neuropathy, stroke	Yes	Yes	Yes	Yes	Yes			Yes	Yes	Yes	No	No					Yes	No	Yes		Yes	Yes	No	No	No
83	2024-02-26	60	male	Muganda	Central	Christian	Married/cohabiting	6	Primary education	No	0 - 100,000	type 2	3 years	hypertension	10.1	normal	164	84	metformin, glibenclamide, amlodipine	stroke, peripheral neuropathy, diabetic foot	No	No	No	No	No
84	2024-02-27	69	female	mukiga	West	Christian	Widowed	6	Primary education	No	0 - 100,000	type 2	4 years	hypertension	5.9	overweight	137	77	glibenclamide, metformin, losartan H	stroke, peripheral neuropathy	Yes	Yes	Yes	Yes	Yes			Yes	Yes	No	Yes	No					Yes	No	Yes		Yes	Yes	No	No	Yes
85	2024-02-27	59	female	Muganda	Central	Christian	Separated /Divorced	5	Secondary education	No	0 - 100,000	type 1	22 years	hypertension	6.4	obesity	167	93	insulin, metformin, nifedipine, losartran H	retinopathy, peripheral neuropathy	Yes	Yes	Yes	Yes	Yes			Yes	Yes	Yes	Yes	No					Yes	No	Yes		Yes	Yes	Yes	Yes	No
86	2024-02-27	34	female	Muganda	Central	Christian	Separated /Divorced	2	Primary education	No	0 - 100,000	type 1	7 years	hypertension	8.2	normal	139	85	metformin, insulin, losartan H, amlodipine	none	Yes	Yes	Yes	Yes	Yes			Yes	Yes	Yes	Yes	Yes		Current episode	1	0	Yes	No	Yes		Yes	Yes	Yes	Yes	Yes		Past episode	0	1
87	2024-02-27	67	male	Mufumbira	West	Christian	Married/cohabiting	10	Primary education	No	500,000 - 1,000,000	type 2	2 years	none	14.5	overweight	138	81	metformin, glibenclamide	retinopathy	No	No	Yes	Yes	Yes			Yes	No	No	No	No					No	No	No		Yes	Yes	Yes	Yes	No
88	2024-02-27	78	male	mugishu	East	Christian	Separated /Divorced	4	No formal education	Yes	500,000 - 1,000,000	type 2	5 years	hypertension	5.3	normal	131	85	metformin, glibenclamide, amlosartan H	stroke, retinopathy	Yes	Yes	Yes	Yes	Yes			Yes	Yes	No	Yes	No					Yes	Yes	Yes		Yes	No	No	No	No
89	2024-02-27	28	male	munyankore	West	Christian	Single / Never married	0	Secondary education	Yes	100,000 - 500,000	type 1	21 years	none	16.4	normal	110	84	insulin	renal disease, liver disease	Yes	Yes	Yes	Yes	Yes			No	No	Yes	Yes	Yes		Past episode	0	1	Yes	Yes	Yes		Yes	No	Yes	Yes	Yes		Past episode	0	1
90	2024-02-27	44	male	munyankore	West	Christian	Married/cohabiting	3	Primary education	No	100,000 - 500,000	type 1	7 years	none	24.3	overweight	130	95	insulin	retinopathy, peripheral neuropathy, renal disease	Yes	Yes	Yes	Yes	Yes			Yes	Yes	Yes	Yes	No					No	Yes	Yes		Yes	Yes	Yes	Yes	No
91	2024-02-27	64	female	Muganda	Central	Christian	Married/cohabiting	8	Post-Secondary school institution	Yes	500,000 - 1,000,000	type 2	4 years	none	13.2	overweight	133	73	glibenclamide, metformin	retinopathy	Yes	Yes	Yes	Yes	Yes			No	Yes	Yes	Yes	No					Yes	No	Yes		Yes	Yes	Yes	Yes	Yes
92	2024-02-27	50	female	munyankore	West	Christian	Separated /Divorced	2	Primary education	Yes	100,000 - 500,000	type 2	8 months	none	5.1	underweight	135	80	lifestyle modification, not on medication	peripheral neuropathy, retinopathy	No	No	No	No	No
93	2024-02-29	64	female	Muganda	Central	Christian	Separated /Divorced	3	Primary education	No	0 - 100,000	type 2	4 years	hypertension	18.1	normal	164	84	metformin, nifedipine, atenolol	retinopathy, peripheral neuropathy	Yes	Yes	Yes	Yes	Yes			Yes	Yes	Yes	Yes	Yes		Past episode	0	1	Yes	Yes	Yes		Yes	Yes	Yes	Yes	Yes		Past episode	0	1
94	2024-03-28	36	female	Muganda	Central	Christian	Separated /Divorced	4	Secondary education	No	0 - 100,000	type 1	7 months	none	5.8	normal	130	84	metformin	peripheral neuropathy	Yes	Yes	Yes	Yes	Yes			Yes	Yes	Yes	Yes	Yes		Current episode	1	0	Yes	No	Yes		Yes	Yes	Yes	Yes	Yes		Past episode	0	1
95	2024-03-28	34	female	munyankore	West	Christian	Married/cohabiting	2	Secondary education	Yes	0 - 100,000	type 1	8 years	none	20.1	normal	131	89	insulin, metformin	none	Yes	Yes	Yes	Yes	Yes			Yes	Yes	Yes	Yes	Yes		Current episode	1	0	Yes	Yes	Yes		Yes	Yes	Yes	Yes	Yes		Past episode	0	1
96	2024-03-28	45	female	Muganda	Central	Christian	Married/cohabiting	4	Secondary education	No	0 - 100,000	type 2	1 year	hypertension	7.9	obesity	190	100	metformin, nifedipine	retinopathy, peripheral neuropathy	Yes	Yes	Yes	Yes	Yes			No	Yes	No	No	No					No	No	No		No	Yes	No	No	No
97	2024-02-28	54	male	Muganda	Central	Christian	Widowed	4	Primary education	No	100,000 - 500,000	type 2	20 years	HIV, hypertension	18.1	obesity	132	71	ABC/3TC/ATV, metformin, glibenclamide, amlodipine, captopril	retinopathy	No	No	No	No	No
98	2024-02-28	96	female	musoga	East	Moslem	Widowed	10	No formal education	No	100,000 - 500,000	type 2	15	hypertension	6.8	normal	129	89	metformin, glibenclamide, amlodipine, losartan H	retinopathy, diabetic foot, peripheral neuropathy	Yes	No	No	No	Yes			No	No	No	No	No					No	No	No		No	No	No	No	No
99	2024-02-29	49	male	munyankore	West	Christian	Married/cohabiting	3	Post-Secondary school institution	Yes	> 1,000,000	type 1	17 years	hypertension, renal disease	8.3	overweight	142	82	insulin, hydrochlorothiazide, amlodipine	hypertension, renal disease, retinopathy, peripheral neuropathy	No	No	Yes	Yes	Yes			Yes	Yes	Yes	Yes	Yes		Current episode	1	0	Yes	No	Yes		Yes	Yes	Yes	Yes	Yes		Current episode Past episode	1	1
100	2024-02-29	47	female	Muganda	Central	Christian	Married/cohabiting	4	No formal education	No	100,000 - 500,000	type 2	2 years	hypertension	8.3	normal	142	84	metformin, glibenclamide, nifedipine	retinopathy	Yes	No	No	No	Yes			No	No	No	No	No					No	No	No		No	No	No	No	No
101	2024-02-28	54	female	Muganda	Central	Christian	Widowed	4	Post-Secondary school institution	Yes	> 1,000,000	type 2	23 years	hypertension	7.1	overweight	155	92	insulin, metformin, amlozaar H	Retinopathy, peripheral neuropathy	Yes	Yes	Yes	No	Yes			Yes	Yes	Yes	Yes	No					No	Yes	Yes		Yes	No	No	No	No
102	2024-02-29	59	female	Muganda	Central	Christian	Separated /Divorced	4	Secondary education	No	0 - 100,000	type 2	2 years	hypertension	8.9	obesity	180	84	not on medication	peripheral neuropathy, retinopathy	No	No	No	No	No
103	2024-02-29	99	male	Acholi	North	Christian	Married/cohabiting	6	Primary education	No	0 - 100,000	type 2	3 years	hypertension	7.6	overweight	145	87	amlodipine, losartan H, metformin	retinopathy	No	No	No	No	No
104	2024-03-01	34	female	Rwandese	Rwandese	Moslem	Married/cohabiting	4	No formal education	Yes	0 - 100,000	type 1	4 years	hypertension	9.6	obesity	126	86	metformin, telmisartan	peripheral neuropathy, retinopathy	Yes	Yes	Yes	Yes	Yes			Yes	Yes	Yes	Yes	Yes		Current episode	1	0	No	No	Yes		Yes	Yes	Yes	Yes	Yes		Past episode	0	1
105	2024-03-01	56	female	Muganda	Central	Moslem	Separated /Divorced	5	Primary education	Yes	100,000 - 500,000	type 2	5 years	hypertension	13.8	normal	160	85	metformin, glibenclamide, carvedilol	peripheral neuropathy, retinopathy	No	No	No	No	No
106	2024-03-01	54	female	musoga	East	Christian	Married/cohabiting	5	Post-Secondary school institution	Yes	100,000 - 500,000	type 1	8 years	none	8	normal	120	85	insulin	peripheral neuropathy	No	No	No	No	No
107	2024-03-01	52	female	Acholi	North	Christian	Married/cohabiting	4	Post-Secondary school institution	Yes	500,000 - 1,000,000	type 2	5 years	hypertension	6	normal	137	90	metformin, insulin, telmisartan	none	Yes	No	No	No	Yes			No	No	No	No	No					No	No	No		No	No	No	No	No
108	2024-03-01	54	female	munyankore	West	Christian	Separated /Divorced	3	Primary education	No	0 - 100,000	type 1	16 years	hypertension	6.3	overweight	130	82	insulin, amlodipine	peripheral neuropathy	Yes	No	No	No	Yes			No	No	No	No	No					No	No	No		No	No	No	No	No
109	2024-03-01	49	male	Rwandese	Rwandese	Christian	Married/cohabiting	4	Primary education	No	0 - 100,000	type 2	5 years	HIV, hypertension	8.4	normal	135	86	nifedipine, metformin	retinopathy	No	No	No	No	No
110	2024-03-01	44	female	Rwandese	Rwandese	Christian	Married/cohabiting	7	Primary education	No	0 - 100,000	type 2	13 years	hypertension	8.1	obesity	135	95	insulin, metformin, amlodipine	stroke, retinopathy, peripheral neuropathy	Yes	Yes	Yes	Yes	Yes			Yes	Yes	Yes	Yes	Yes		Current episode	1	0	Yes	No	Yes		Yes	Yes	No	Yes	No		Past episode	0	1
111	2024-03-01	69	female	Muganda	Central	Christian	Widowed	8	No formal education	No	0 - 100,000	type 2	6 years	hypertension	9.3	normal	142	86	metformin, amlozaar, losartan H	Peripheral neuropathy, retinopathy	No	No	No	No	No
112	2024-03-01	63	female	munyankore	West	Christian	Widowed	3	No formal education	No	0 - 100,000	type 2	1 year	none	13.3	obesity	120	91	metformin, glibenclamide	peripheral neuropathy, retinopathy	No	No	No	No	No
113	2024-03-01	57	female	Muganda	Central	Christian	Married/cohabiting	5	No formal education	Yes	> 1,000,000	type 2	17 years	hypertension	13.4	overweight	149	84	metformin, glimepiride, amlozaar H,	peripheral neuropathy, retinopathy	No	No	No	No	No
114	2024-03-01	32	male	Muganda	Central	Christian	Married/cohabiting	1	Secondary education	Yes	0 - 100,000	type 1	4 years	none	27.3	normal	120	90	insulin,	none	Yes	Yes	Yes	Yes	Yes			Yes	Yes	Yes	Yes	Yes		Current episode	1	0	Yes	No	Yes		Yes	Yes	Yes	Yes	Yes		Past episode	0	1
115	2024-03-01	49	female	Muganda	Central	Christian	Separated /Divorced	1	No formal education	Yes	100,000 - 500,000	type 2	1 year	hypertension	7.8	obesity	186	94	metformin, losartan H	retinopathy, peripheral neuropathy	No	No	No	No	No
116	2024-03-01	52	female	munyankore	West	Christian	Widowed	2	Post-Secondary school institution	No	500,000 - 1,000,000	type 2	8 months	HIV	7.3	obesity	120	89	metformin, glimepiride	retinopathy, peripheral neuropathy	Yes	Yes	Yes	Yes	Yes			No	No	No	No	No					No	No	No		Yes	Yes	No	No	No
117	2024-03-01	51	female	Muganda	Central	Christian	Married/cohabiting	5	Primary education	No	0 - 100,000	type 2	11 years	hypertension	10.8	normal	122	79	metformin, glibenclamide, amlodipine, losartan H	peripheral neuropathy, retinopathy	No	No	No	No	No
118	2024-03-01	64	female	Muganda	Central	Christian	Widowed	6	No formal education	No	0 - 100,000	type 2	5 years	hypertension	8.3	overweight	125	90	metformin, losartan H	retinopathy, stroke	Yes	No	No	No	Yes			No	No	No	No	No					No	No	No		No	No	No	No	No
119	2024-03-01	42	female	Muganda	Central	Christian	Separated /Divorced	3	Secondary education	Yes	500,000 - 1,000,000	type 2	7 months	hypertension	8.1	overweight	120	70	metformin, losartan	none	Yes	No	No	No	Yes			No	No	No	No	No					No	No	No		No	No	No	No	No
120	2024-03-01	40	female	Muganda	Central	Christian	Separated /Divorced	3	Post-Secondary school institution	Yes	500,000 - 1,000,000	type 1	10 years	none	15.5	normal	128	84	insulin	diabetic ulcers	Yes	Yes	Yes	No	Yes			Yes	Yes	Yes	No	Yes		Current episode	1	0	No	No	Yes		No	No	No	No	No		Past episode	0	1
121	2024-03-01	67	female	Muganda	Central	Christian	Separated /Divorced	5	No formal education	Yes	0 - 100,000	type 2	3 years	hypertension	6.9	normal	188	90	metformin, telmisartan H	retinopathy	No	No	No	No	No
122	2024-03-01	56	female	Muganda	Central	Christian	Married/cohabiting	7	Primary education	No	100,000 - 500,000	type 1	19	hypertension	12	normal	169	109	insulin, nifedipine	retinopathy, peripheral neuropathy	Yes	No	No	No	Yes			No	No	No	No	No					No	No	No		No	No	No	No	No
123	2024-03-01	63	female	Muganda	Central	Christian	Separated /Divorced	3	Secondary education	No	0 - 100,000	type 2	3 years	hypertension	10.7	overweight	148	87	metformin, glibenclamide, telmisartan H, amlodipine	peripheral neuropathy, retinopathy	No	No	No	No	No
124	2024-03-01	60	female	Muganda	Central	Moslem	Separated /Divorced	7	Primary education	No	0 - 100,000	type 2	3 years	hypertension	3	obesity	145	86	metformin, telmisartan, bisoprolol	peripheral neuropathy, retinopathy	Yes	Yes	Yes	Yes	Yes			Yes	Yes	Yes	Yes	Yes		Current episode	1	0	Yes	Yes	Yes		Yes	Yes	Yes	Yes	Yes		Past episode	0	1
125	2024-03-01	50	female	Muganda	Central	Christian	Separated /Divorced	3	Primary education	No	0 - 100,000	type 2	2 years	none	9.2	normal	130	89	metformin, glibenclamide	retinopathy, peripheral neuropathy	No	No	No	No	No
126	2024-03-01	59	female	munyankore	West	Christian	Widowed	1	Secondary education	No	0 - 100,000	type 2	8 months	hypertension	14.6	normal	154	80	metformin, amlozaar H, bisoprolol	peripheral neuropathy, retinopathy	Yes	Yes	Yes	Yes	Yes			Yes	Yes	Yes	Yes	No					Yes	No	Yes		Yes	Yes	Yes	Yes	No
127	2024-03-01	64	male	Muganda	Central	Christian	Married/cohabiting	5	Post-Secondary school institution	Yes	500,000 - 1,000,000	type 2	15 years	none	10.2	overweight	131	96	metformin, glimepiride	peripheral neuropathy	Yes	No	No	No	Yes			No	Yes	No	No	No					No	No	No		No	Yes	No	No	No
128	2024-03-01	57	female	Muganda	Central	Moslem	Married/cohabiting	7	Primary education	No	0 - 100,000	type 2	5 years	hypertension	10	normal	140	102	metformin, glibenclamide, amlodipine, losartan H	peripheral neuropathy	Yes	No	No	No	Yes			No	No	No	No	No					No	No	No		No	No	No	No	No
129	2024-03-01	69	female	Muganda	Central	Moslem	Widowed	5	Primary education	No	100,000 - 500,000	type 2	10 years	hypertension	16.5	normal	153	80	insulin, telmisartan, bisoprolol	retinopathy, peripheral neuropathy	No	No	No	No	No
130	2024-03-01	80	female	Muganda	Central	Christian	Widowed	10	Primary education	No	0 - 100,000	type 2	6 years	hypertension, arthritis	5.7	obesity	176	123	metformin, pioglitazone, amlodipine	peripheral neuropathy, retinopathy	Yes	Yes	No	No	Yes			Yes	Yes	Yes	Yes	No					Yes	No	Yes		Yes	Yes	No	Yes	Yes
131	2024-03-01	85	female	Muganda	Central	Christian	Widowed	12	Primary education	No	0 - 100,000	type 2	10 years	hypertension, arthritis, asthma	5.4	overweight	140	85	metformin	retinopathy, peripheral neuropathy	Yes	No	Yes	Yes	Yes			No	No	No	No	No					No	No	No		Yes	Yes	Yes	Yes	Yes
132	2024-03-01	48	female	Rwandese	Rwandese	Others	Married/cohabiting	7	Primary education	No	0 - 100,000	type 2	1 year	none	9.6	obesity	138	79	metformin, glimepiride	peripheral neuropathy, retinopathy	No	No	No	No	No
133	2024-03-01	53	male	Muganda	Central	Moslem	Widowed	8	No formal education	No	0 - 100,000	type 2	12 years	hypertension	6.3	normal	123	70	metformin, nifedipine, captopril	peripheral neuropathy, retinopathy	Yes	Yes	Yes	Yes	Yes			No	No	No	Yes	Yes		Current episode	1	0	Yes	No	No		No	No	No	Yes	Yes		Past episode	0	1
134	2024-03-01	51	female	Rwandese	Rwandese	Christian	Separated /Divorced	4	No formal education	No	0 - 100,000	type 2	2 years	HIV,	9.4	normal	140	80	metformin, glibenclamide	peripheral neuropathy, retinopathy	No	No	No	No	No
135	2024-03-01	36	female	munyoro	West	Moslem	Married/cohabiting	3	No formal education	No	0 - 100,000	type 1	11 years	hypertension	11.8	obesity	140	100	insulin, metformin	peripheral neuropathy	No	No	No	No	No
136	2024-03-01	61	male	Mufumbira	West	Christian	Married/cohabiting	7	Secondary education	Yes	100,000 - 500,000	type 2	11 years	none	8.9	normal	114	66	insulin	peripheral neuropathy, retinopathy	No	No	No	No	No
137	2024-03-01	57	male	munyankore	West	Christian	Married/cohabiting	7	Post-Secondary school institution	Yes	500,000 - 1,000,000	type 2	5 years	renal disease	22.9	obesity	135	75	metformin, insulin	peripheral neuropathy	No	No	No	No	No
138	2024-03-01	44	female	mutooro	West	Christian	Married/cohabiting	7	No formal education	No	0 - 100,000	type 2	2 years	HIV	6.5	normal	132	75	metformin, glimepiride, TDF/3TC/EFV	peripheral neuropathy	No	No	No	No	No
139	2024-03-05	65	male	Acholi	North	Christian	Married/cohabiting	2	Secondary education	No	100,000 - 500,000	type 2	4 years	hypertension, HIV, chronic kidney disease	5.3	normal	132	85	Metformin, amlodipine, hydralazine, HAART (3TC/TDF/DTG)	Retinopathy, peripheral neuropathy	No	No	No	No	No
140	2024-03-05	56	female	Muganda	Central	Christian	Separated /Divorced	3	Primary education	No	100,000 - 500,000	type 1	20 years	hypertension, chronic kidney disease	6.3	normal	160	100	metformin, furosemide, amlodipine	stroke, retinopathy, chronic kidney disease	No	No	No	No	No
141	2024-03-05	38	female	musoga	East	Christian	Married/cohabiting	3	No formal education	No	0 - 100,000	type 1	25 years	hypertension	8.5	overweight	156	89	insulin, amlodipine, losartan H	retinopathy	Yes	Yes	Yes	Yes	Yes			No	Yes	No	Yes	Yes		Current episode	1	0	Yes	No	Yes		Yes	Yes	No	Yes	No		Past episode	0	1
142	2024-03-05	43	female	Muganda	Central	Christian	Married/cohabiting	6	Primary education	Yes	0 - 100,000	type 2	2 years	none	8.7	normal	124	79	metformin	retinopathy, neuropathy	Yes	No	Yes	Yes	Yes			No	Yes	No	Yes	Yes		Current episode	1	0	Yes	No	Yes		Yes	No	Yes	Yes	No		Current episode Past episode	1	1
143	2024-03-05	48	female	Muganda	Central	Moslem	Separated /Divorced	3	No formal education	No	0 - 100,000	type 2	1 year	HIV, hypertension, chronic kidney disease	9.3	normal	145	91	metformin, insulin, HAART, carvedilol, losartan H	Retinopathy, peripheral neuropathy	Yes	No	No	No	Yes			No	Yes	No	No	No					No	No	No		No	No	No	No	No
143	2024-03-11	68	male	Mufumbira	West	Christian	Married/cohabiting	4	Primary education	No	100,000 - 500,000	type 2	6 years	hypertension	8.1	obesity	161	87	metformin, glibenclamide, amlodipine, losartan H	peripheral neuropathy	No	No	No	No	No
145	2024-03-11	56	female	Muganda	Central	Christian	Married/cohabiting	4	Secondary education	Yes	100,000 - 500,000	type 2	4 years	hypertension, heart disease	9.2	obesity	165	95	metformin, glibenclamide, bisoprolol, nifedipine, telmisartan	peripheral neuropathy, retinopathy	Yes	Yes	Yes	Yes	Yes			Yes	Yes	Yes	Yes	Yes		Current episode	1	0	Yes	No	Yes		No	Yes	Yes	No	No		Past episode	0	1
146	2024-03-11	64	female	musoga	East	Christian	Married/cohabiting	2	Secondary education	No	0 - 100,000	type 2	8 months	hypertension	5.4	obesity	134	84	metformin, glibenclamide, nifedipine, bisoprolol	peripheral neuropathy	No	No	No	No	No
147	2024-03-11	78	male	Muganda	Central	Christian	Widowed	8	Secondary education	Yes	0 - 100,000	type 2	10 years	hypertension, chronic heart disease	9.2	normal	89	47	metformin, glibenclamide, losartan H	Retinopathy, peripheral neuropathy	Yes	Yes	No	No	Yes			Yes	Yes	No	Yes	No					Yes	No	Yes		No	No	Yes	Yes	No
148	2024-03-11	74	female	Muganda	Central	Christian	Married/cohabiting	10	Primary education	No	0 - 100,000	type 2	25 years	hypertension, osteoarthritis	10	overweight	140	76	insulin, metformin, amlodipine, losartan H, bisoprolo	peripheral neuropathy, retinopathy, stroke	No	No	No	No	No
149	2024-03-11	55	female	Mufumbira	West	Christian	Widowed	6	Secondary education	No	0 - 100,000	type 2	3 years	hiv	9.4	obesity	109	67	ART, metformin, glibenclamide	peripheral neuropathy	No	No	No	No	No
150	2024-03-11	59	female	Muganda	Central	Christian	Widowed	13	Primary education	No	0 - 100,000	type 2	8 years	hypertension	9.5	normal	113	74	insulin, metformin, spirinolactone, carvedilol	retinopathy, peripheral neuropathy	Yes	Yes	No	No	Yes			Yes	Yes	Yes	Yes	No					Yes	No	Yes		No	Yes	Yes	Yes	No
151	2024-03-12	65	male	Muganda	Central	Christian	Married/cohabiting	7	Primary education	No	> 1,000,000	type 2	5 years	hypertension, heart disease	9.4	obesity	113	68	dapagliflozin, tenglyn, bisoprolol, torsemide	heart disease, retinopathy, peripheral neuropathy	Yes	No	No	No	Yes			Yes	Yes	Yes	Yes	No					No	Yes	Yes		No	No	No	No	No
152	2024-03-12	67	female	Muganda	Central	Christian	Married/cohabiting	9	No formal education	No	0 - 100,000	type 2	3 years	hypertension	8.9	overweight	138	90	metformin, amlodipine, losartan H	retinopathy, peripheral neuropathy	No	No	No	No	No
153	2024-03-12	51	female	Rwandese	Rwandese	Christian	Married/cohabiting	5	Primary education	No	0 - 100,000	type 2	1 year	hypertension	14.1	normal	145	87	metformin, amlodipine, losartan-H, captopril	retinopathy, peripheral neuropathy	Yes	Yes	No	No	Yes			No	No	No	No	No					No	No	No		No	No	No	No	No
154	2024-03-12	61	female	Muganda	Central	Christian	Separated /Divorced	3	No formal education	Yes	100,000 - 500,000	type 2	2 years	hypertension	9.8	overweight	142	89	metformin, glibenclamide, losartan H, amlodipine	peripheral neuropathy, retinopathy	Yes	No	Yes	No	Yes			No	No	No	No	No					No	No	No		No	No	No	No	No
type 2	2024-03-12	72	female	Muganda	Central	Christian	Widowed	9	Primary education	No	0 - 100,000	type 2	4 years	hypertension	7	overweight	132	85	metformin, bisoprolol, amlodipine	retinopathy, peripheral neuropathy	Yes	Yes	Yes	Yes	Yes			Yes	Yes	Yes	Yes	Yes		Current episode	1	0	Yes	Yes	Yes		Yes	Yes	Yes	Yes	Yes		Past episode	0	1
156	2024-03-12	54	female	Muganda	Central	Christian	Separated /Divorced	6	No formal education	No	0 - 100,000	type 2	2 years	hypertension	9.1	normal	130	84	metformin, losartan H, amlodipine	none	No	No	No	No	No
157	2024-03-12	71	female	Muganda	Central	Christian	Married/cohabiting	4	Primary education	No	0 - 100,000	type 2	14 years	hypertension	6.5	overweight	146	60	metformin, amlozaar H	Retinopathy, peripheral neuropathy	Yes	Yes	Yes	Yes	Yes			No	Yes	No	No	Yes		Current episode	1	0	Yes	No	No		No	Yes	No	Yes	No		Past episode	0	1
158	2024-03-12	60	female	munyankore	West	Christian	Separated /Divorced	2	Primary education	No	0 - 100,000	type 1	30 years	hypertension	13.4	obesity	153	102	insulin, metformin, stopped taking antihyppertensives	stroke, peripheral neuropathy, retinopathy	Yes	Yes	No	No	Yes			Yes	Yes	No	Yes	No					Yes	No	Yes		No	Yes	No	Yes	Yes
159	2024-03-13	47	female	Muganda	Central	Christian	Married/cohabiting	4	Primary education	Yes	0 - 100,000	type 2	10 months	hypertension	7.7	normal	163	98	metformin, tenegliptin,	peripheral neuropathy, retinopathy	Yes	Yes	No	No	Yes			No	Yes	No	Yes	Yes		Current episode	1	0	No	No	No		No	No	No	Yes	No		Past episode	0	1
160	2024-03-13	48	female	Muganda	Central	Christian	Married/cohabiting	7	Secondary education	No	0 - 100,000	type 2	4 years	HIV positive	12.4	overweight	107	80	ABC/3TC/TDF, lifestyle modification	retinopathy, peripheral neuropathy	No	No	No	No	No
161	2024-03-13	66	female	munyoro	West	Christian	Married/cohabiting	4	Secondary education	No	0 - 100,000	type 2	4 years	hypertension	7.4	obesity	117	69	not on diabetic drugs, using lifestyle management	peripheral neuropathy, retinopathy	No	Yes	No	No	Yes			No	Yes	No	No	No					No	No	No		No	No	No	No	No
162	2024-03-13	46	female	Muganda	Central	Moslem	Separated /Divorced	3	No formal education	No	0 - 100,000	type 2	1 year	hypertension	8.9	overweight	133	80	metformin, amlodipine	retinopathy	Yes	Yes	Yes	No	Yes			No	Yes	No	No	No					No	No	No		Yes	No	No	No	No
163	2024-03-13	87	female	Muganda	Central	Christian	Widowed	6	No formal education	No	0 - 100,000	type 2	10 years	hypertension	6.8	normal	131	89	metformin, losartan H, amlodipine	retinopathy	Yes	No	Yes	No	Yes			No	No	No	No	No					No	No	No		No	No	No	No	No
164	2024-03-13	80	female	Muganda	Central	Christian	Widowed	7	No formal education	No	0 - 100,000	type 2	4 years	hypertension	8.4	overweight	202	90	metformin, amlozaar H	peripheral neuropathy, retinopathy	Yes	No	No	No	Yes			No	No	No	No	No					No	No	No		No	No	No	No	No
165	2024-03-13	58	female	munyoro	West	Christian	Separated /Divorced	4	No formal education	Yes	100,000 - 500,000	type 2	2 years	hypertension	6.3	overweight	145	85	metformin, glibenclamide, amlozaar	retinopathy	Yes	No	Yes	No	Yes			No	No	No	No	No					No	No	No		Yes	Yes	No	No	No
166	2024-03-14	68	male	mukonjo	West	Christian	Separated /Divorced	6	Secondary education	No	100,000 - 500,000	type 2	7 years	hypertension, arthritis	8.6	overweight	140	84	amlozaar H, metformin, glibenclamide	retinopathy, peripheral neuropathy	Yes	Yes	Yes	Yes	Yes			Yes	Yes	No	Yes	Yes		Current episode	1	0	No	Yes	Yes		Yes	Yes	Yes	No	No		Past episode	0	1
167	2024-03-14	50	female	munyankore	West	Christian	Separated /Divorced	2	Secondary education	No	500,000 - 1,000,000	type 2	14 years	hypertension	7	obesity	148	86	metformin, pioglitazone, amlodipine, telmisartan H	peripheral neuropathy, retinopathy	Yes	No	Yes	Yes	Yes			Yes	No	Yes	No	No					No	No	Yes		Yes	Yes	No	No	No
168	2024-03-14	57	female	Muganda	Central	Moslem	Married/cohabiting	5	No formal education	Yes	100,000 - 500,000	type 2	1 year	none	7.4	overweight	130	85	metformin, glibenclamide	none	Yes	No	No	No	Yes			No	Yes	No	Yes	No					No	No	No		Yes	No	No	No	Yes
169	2024-03-14	65	male	Muganda	Central	Christian	Separated /Divorced	4	No formal education	No	100,000 - 500,000	type 2	5 years	hypertension, chronic kidney disease	6.3	overweight	140	95	metformin, losartan H, aprinox	retinopathy	Yes	No	Yes	No	Yes			Yes	No	No	Yes	No					No	No	No		Yes	Yes	Yes	Yes	Yes
170	2024-03-14	35	female	Muganda	Central	Christian	Separated /Divorced	3	Primary education	No	0 - 100,000	type 1	7 years	none	8.3	overweight	131	80	metformin, glibenclamide	retinopathy, peripheral neuropathy	Yes	Yes	Yes	Yes	Yes			Yes	Yes	No	Yes	Yes		Current episode	1	0	No	Yes	Yes		No	Yes	Yes	Yes	No		Past episode	0	1
171	2024-03-14	67	male	Muganda	Central	Moslem	Married/cohabiting	4	Primary education	Yes	100,000 - 500,000	type 2	10 years	hypertension	11.4	overweight	157	82	metformin, glibenclamide	peripheral neuropathy, retinopathy	Yes	Yes	Yes	Yes	Yes			Yes	Yes	No	Yes	No					No	Yes	Yes		No	No	No	No	No
173	2024-03-14	36	male	mugisu	East	Christian	Married/cohabiting	3	Secondary education	Yes	100,000 - 500,000	type 2	10 months	none	8.6	overweight	148	88	metformin, glibenclamide	peripheral neuropathy, retinopathy	No	No	No	No	No
173	2024-03-15	56	female	Muganda	Central	Christian	Widowed	4	Primary education	Yes	100,000 - 500,000	type 2	14 years	hypertension	21	normal	150	190	insulin, metformin, losartan H	Retinopathy, hearing difficulty, peripheral neuropathy	Yes	Yes	Yes	Yes	Yes			Yes	Yes	No	Yes	No					Yes	No	Yes		Yes	Yes	Yes	Yes	Yes
174	2024-03-15	53	female	munyankore	West	Moslem	Married/cohabiting	4	Primary education	No	0 - 100,000	type 1	type 1	none	11	obesity	148	79	insulin, metformin	peripheral neuropathy, foot ulcer	Yes	No	Yes	No	Yes			No	No	No	No	No					No	No	No		Yes	Yes	No	No	No
175	2024-03-15	38	female	kakwa	North	Christian	Separated /Divorced	2	Secondary education	No	0 - 100,000	type 2	7 months	none	10	normal	145	80	metformin	retinopathy, peripheral neuropathy	Yes	No	Yes	No	Yes			Yes	No	No	No	Yes		Current episode	1	0	No	Yes	Yes		Yes	Yes	No	No	No		Past episode	0	1
176	2024-03-15	65	male	Mufumbira	West	Christian	Married/cohabiting	6	No formal education	No	0 - 100,000	type 2	15 years	hypertension	17.2	normal	120	80	insulin	retinopathy, stroke, peripheral neuropathy	Yes	Yes	Yes	Yes	Yes			Yes	Yes	Yes	Yes	Yes		Current episode	1	0	No	No	Yes		Yes	Yes	Yes	Yes	Yes		Past episode	0	1
177	2024-03-15	33	female	Muganda	Central	Christian	Separated /Divorced	4	Primary education	Yes	0 - 100,000	type 2	1 year	none	12	normal	138	76	metformin	peripheral neuropathy, retinopathy	Yes	Yes	Yes	Yes	Yes			Yes	No	No	Yes	Yes		Current episode	1	0	No	No	No		Yes	No	No	Yes	Yes		Past episode	0	1
178	2024-03-15	43	female	Muganda	Central	Christian	Married/cohabiting	2	No formal education	No	0 - 100,000	type 2	2 years	none	8.3	normal	130	85	insulin	retinopathy	No	No	No	No	No
179	2024-03-15	43	female	Muganda	Central	Christian	Married/cohabiting	5	Primary education	Yes	100,000 - 500,000	type 2	9 years	none	10.4	normal	133	82	metformin, glibenclamide	retinopathy	No	No	No	No	No
180	2024-03-15	32	female	Muganda	Central	Moslem	Married/cohabiting	1	Secondary education	Yes	100,000 - 500,000	type 1	13 years	thyroid disease	3.6	normal	101	60	insulin	peripheral neuropathy	Yes	No	Yes	No	Yes			No	No	No	No	No					No	No	No		No	Yes	No	No	No
181	2024-03-15	37	male	munyankole	West	Christian	Married/cohabiting	2	Post-Secondary school institution	Yes	500,000 - 1,000,000	type 2	6 years	none	6.7	normal	120	80	metformin, insulin	peripheral neuropathy	No	No	No	No	No
182	2024-03-15	43	female	Muganda	Central	Christian	Married/cohabiting	5	Primary education	No	0 - 100,000	type 2	3 years	none	3.6	normal	126	81	insulin	retinopathy, peripheral neuropathy	Yes	Yes	Yes	Yes	Yes			Yes	Yes	Yes	Yes	Yes		Current episode	1	0	Yes	Yes	Yes		Yes	No	No	No	Yes		Past episode	0	1
183	2024-03-15	68	female	Muganda	Central	Christian	Widowed	5	Primary education	No	0 - 100,000	type 2	20 years	hypertension	12.6	normal	200	100	metformin, glibenclamide	stroke	Yes	Yes	No	No	Yes			Yes	No	No	Yes	No					No	No	No		No	No	No	Yes	No
184	2024-03-15	38	female	Rwandese	Rwandese	Christian	Widowed	4	Primary education	Yes	0 - 100,000	type 1	24	none	7.3	normal	105	67	insulin	retinopathy, peripheral neuropathy	Yes	Yes	Yes	Yes	Yes			No	Yes	Yes	Yes	No					No	No	No		No	No	No	No	No
185	2024-03-15	30	male	Muganda	Central	Christian	Separated /Divorced	2	Post-Secondary school institution	Yes	100,000 - 500,000	type 1	3 years	liver disease	13.4	underweight	120	80	insulin	peripheral neuropathy, retinopathy	Yes	Yes	Yes	Yes	Yes			Yes	Yes	Yes	No	Yes		Current episode	1	0	Yes	Yes	Yes		Yes	No	No	No	No		Past episode	0	1
186	2024-03-15	53	male	Muganda	Central	Christian	Married/cohabiting	8	Primary education	No	0 - 100,000	type 2	4 years	none	3.8	normal	120	82	insulin	peripheral neuropathy, erectile dysfunction	No	No	No	No	No
187	2024-03-15	44	male	Muganda	Central	Christian	Married/cohabiting	3	Post-Secondary school institution	Yes	500,000 - 1,000,000	type 1	10 years	none	8.7	normal	131	83	metformin, glimepiride	retinopathy, peripheral neuropathy	Yes	No	No	No	Yes			No	No	No	No	No					No	No	No		No	No	No	No	No
188	2024-03-15	41	male	Muganda	Central	Christian	Married/cohabiting	6	Post-Secondary school institution	Yes	100,000 - 500,000	type 2	11 months	none	11.5	overweight	121	80	metformin, glibenclamide	peripheral neuropathy	Yes	Yes	Yes	Yes	Yes			Yes	Yes	No	No	Yes		Current episode	1	0	Yes	Yes	Yes		No	Yes	Yes	Yes	Yes		Past episode	0	1
189	2024-03-15	42	female	Muganda	Central	Moslem	Widowed	3	Secondary education	No	0 - 100,000	type 2	11 months	none	21.1	normal	137	95	metformin, glibenclamide	peripheral neuropathy	Yes	Yes	Yes	Yes	Yes			Yes	Yes	Yes	No	Yes		Current episode	1	0	Yes	No	Yes		Yes	Yes	No	No	No		Past episode	0	1
190	2024-03-15	37	female	Muganda	Central	Christian	Separated /Divorced	3	No formal education	No	0 - 100,000	type 2	2 years	none	8.1	overweight	135	80	metformin, insulin	retinopathy, peripheral neuropathy	No	No	No	No	No
191	2024-03-15	55	female	Muganda	Central	Christian	Married/cohabiting	4	Secondary education	No	0 - 100,000	type 2	1 year	hypertension	8.4	overweight	155	99	metformin, glimepiride	retinopathy, peripheral neuropathy	Yes	No	Yes	Yes	Yes			No	Yes	Yes	Yes	No					No	No	No		No	Yes	Yes	Yes	No
192	2024-03-15	65	female	Muganda	Central	Christian	Widowed	8	No formal education	No	0 - 100,000	type 2	8 years	hypertension	5	normal	140	85	insulin, losartan H	retinopathy, peripheral neuropathy	Yes	Yes	Yes	Yes	Yes			No	Yes	Yes	Yes	Yes		Current episode	1	0	No	No	Yes		No	Yes	Yes	Yes	No		Past episode	0	1
193	2024-03-15	53	female	Muganda	Central	Christian	Married/cohabiting	4	Secondary education	No	0 - 100,000	type 2	17 years	hypertension	13	normal	140	70	metformin, glibenclamide, losartan H	retinopathy	Yes	No	No	No	Yes			Yes	Yes	Yes	No	No					No	Yes	Yes		Yes	Yes	Yes	Yes	No
194	2024-03-15	66	male	Muganda	Central	Christian	Separated /Divorced	7	No formal education	No	100,000 - 500,000	type 2	2 years	none	8.9	overweight	125	90	insulin	retinopathy, erectile dysfunction	No	No	No	No	No
195	2024-03-15	65	male	Muganda	Central	Christian	Separated /Divorced	10	No formal education	No	0 - 100,000	type 2	3 years	none	18	normal	120	85	insulin	retinopathy, peripheral neuropathy	No	No	No	No	No
196	2024-03-15	24	female	Muganda	Central	Christian	Separated /Divorced	2	Primary education	No	0 - 100,000	type 1	2 years	none	22	normal	110	80	insulin, metformin	retinopathy, peripheral neuropathy	Yes	No	No	No	Yes			No	No	No	No	No					No	No	No		No	No	No	No	No
197	2024-03-15	33	male	munyankore	West	Christian	Single / Never married	1	Primary education	No	0 - 100,000	type 1	1 year	none	23.4	underweight	90	70	insulin	peripheral neuropathy, retinopathy, erectile dysfunction	No	No	No	No	No
198	2024-03-15	40	female	mutooro	West	Moslem	Separated /Divorced	3	Primary education	Yes	0 - 100,000	type 1	11 years	HIV positive	19.7	normal	100	70	insulin, metformin	peripheral neuropathy, retinopathy	Yes	Yes	Yes	Yes	Yes			Yes	Yes	No	Yes	Yes		Current episode	1	0	Yes	No	Yes		Yes	Yes	Yes	No	No		Past episode	0	1
199	2024-03-15	58	female	Muganda	Central	Christian	Widowed	3	Secondary education	Yes	0 - 100,000	type 2	type 2	none	23.7	overweight	99	60	insulin	peripheral neuropathy, retinopathy	No	No	No	No	No
200	2024-03-15	52	male	musoga	East	Christian	Married/cohabiting	3	Secondary education	Yes	100,000 - 500,000	type 2	10 months	hypertension	9.1	overweight	131	90	metformin, amlodipine, losartan H	retinopathy, peripheral neuropathy	No	No	No	No	No
201	2024-03-15	72	female	Muganda	Central	Moslem	Widowed	4	Primary education	No	0 - 100,000	type 2	18 years	hypertension	10.3	obesity	170	85	metformin, amlodipine, arbitel	peripheral neuropathy, retinopathy	Yes	No	No	No	Yes			No	No	No	No	No					No	No	No		No	No	No	No	No
202	2024-03-15	49	female	mukiga	West	Christian	Separated /Divorced	3	Secondary education	No	0 - 100,000	type 2	5 years	hypertension, thyroid disease	6.8	overweight	121	72	metformin, glibenclamide, amlodipine, bisoprolol, lasartan H, levothyroxine	retinopathy, peripheral neuropathy	Yes	No	No	No	Yes			No	No	No	No	No					No	No	No		No	No	No	No	No
203	2024-03-15	63	female	musoga	East	Christian	Widowed	6	Primary education	No	0 - 100,000	type 2	18 years	hypertension	9.2	normal	160	99	insulin, metformin	peripheral neuropathy, retinopathy, foot ulcers	Yes	Yes	Yes	Yes	Yes			Yes	Yes	No	No	No					No	Yes	Yes		Yes	No	No	Yes	Yes
204	2024-03-22	50	female	Muganda	Central	Christian	Married/cohabiting	5	Secondary education	Yes	500,000 - 1,000,000	type 2	13 years	hypertension	26	overweight	126	81	insulin, losartan H	peripheral neuropathy, retinopathy	Yes	No	No	No	Yes			No	Yes	No	Yes	No					No	No	No		No	No	No	No	No
205	2024-03-22	56	female	Itesot	East	Christian	Separated /Divorced	3	Secondary education	Yes	500,000 - 1,000,000	type 2	4 years	hypertension, arthritis	8.7	overweight	150	100	metformin, dapagliflozin	retinopathy, peripheral neuropathy	Yes	Yes	Yes	Yes	Yes			Yes	Yes	Yes	Yes	No					Yes	Yes	Yes		Yes	Yes	No	No	Yes
206	2024-03-22	40	female	Rwandese	Rwandese	Christian	Separated /Divorced	3	Primary education	Yes	500,000 - 1,000,000	type 2	5 years	hypertension	11.4	obesity	130	90	metformin, glibenclamide, amlodipine, losartan H	Retinopathy, peripheral neuropathy, stroke	Yes	Yes	No	No	Yes			Yes	Yes	No	Yes	No					Yes	No	No		Yes	Yes	No	Yes	Yes
207	2024-03-22	43	female	munyankore	West	Christian	Married/cohabiting	3	Secondary education	Yes	100,000 - 500,000	type 2	4 years	hypertension	8.1	obesity	120	89	metformin, glibenclamide, losartan H, amlodipine	peripheral neuropathy, retinopathy	No	No	No	No	No
208	2024-03-22	66	female	Muganda	Central	Christian	Separated /Divorced	8	No formal education	No	0 - 100,000	type 2	10 years	hypertension	20	normal	184	141	metformin, glimepiride, losartan H, bisoprolol, amlodipine, hydralazine	retinopathy, peripheral neuropathy	Yes	Yes	Yes	Yes	Yes			No	No	Yes	No	No					No	No	No		No	Yes	No	No	No
209	2024-03-22	43	female	musoga	East	Christian	Separated /Divorced	6	No formal education	Yes	100,000 - 500,000	type 2	8 years	hypertension	10.4	overweight	131	76	insulin, metformin, nifedipine	retinopathy, peripheral neuropathy	No	No	No	No	No
210	2024-03-22	56	female	Muganda	Central	Christian	Separated /Divorced	6	No formal education	Yes	0 - 100,000	type 2	4 years	hypertension	8.6	overweight	139	84	metformin, amlodipine	retinopathy	No	No	No	No	No
211	2024-03-22	46	female	Muganda	Central	Moslem	Married/cohabiting	7	Primary education	No	0 - 100,000	type 2	8 years	none	8.4	overweight	120	85	metformin, insulin	retinopathy, peripheral neuropathy	No	No	No	No	No
212	2024-03-22	65	male	musoga	East	Christian	Married/cohabiting	25	Secondary education	Yes	500,000 - 1,000,000	type 2	6 years	hypertension	9	obesity	140	78	metformin, glibenclamide, amlodipine, captopril	peripheral neuropathy, retinopathy	No	No	No	No	No
213	2024-03-22	63	female	musoga	East	Christian	Widowed	6	No formal education	No	0 - 100,000	type 2	4 years	hypertension	12	normal	160	92	metformin, amlodipine, losartan H	Retinopathy	No	No	No	No	No
214	2024-03-22	53	female	Muganda	Central	Christian	Separated /Divorced	8	Primary education	No	0 - 100,000	type 2	2 years	hypertension, HIV positive	3.9	overweight	122	81	insulin, amlodipine, telmisartan H,	retinopathy, peripheral neuropathy	No	No	No	No	No
215	2024-03-22	43	female	mutooro	West	Christian	Married/cohabiting	5	Primary education	No	0 - 100,000	type 2	1 year	hypertension	8	overweight	121	76	metformin, losartan H	Retinopathy, peripheral neuropathy	Yes	No	No	No	Yes			Yes	Yes	No	No	No					Yes	No	No		No	No	No	No	No
216	2024-03-22	69	male	Muganda	Central	Christian	Married/cohabiting	10	Post-Secondary school institution	No	0 - 100,000	type 2	12 years	hypertension	12.6	normal	114	82	metformin, medication	retinopathy, peripheral neuropathy	No	No	No	No	No
217	2024-03-22	45	female	Muganda	Central	Moslem	Married/cohabiting	3	Post-Secondary school institution	Yes	500,000 - 1,000,000	type 2	6 months	none	8.6	obesity	152	92	metformin	retinopathy, peripheral neuropathy	Yes	No	No	No	Yes			No	Yes	Yes	Yes	Yes		Current episode	1	0	No	No	Yes		Yes	No	No	No	No		Past episode	0	1
218	2024-03-22	57	female	Muganda	Central	Christian	Married/cohabiting	6	No formal education	No	0 - 100,000	type 2	5 years	goitre	21.4	obesity	138	75	metformin	retinopathy, peripheral neuropathy	Yes	No	No	No	No
219	2024-03-22	58	female	Muganda	Central	Christian	Separated /Divorced	4	Primary education	Yes	100,000 - 500,000	type 2	24	hypertension	8.9	obesity	162	92	insulin, metformin, amlodipine, losartan H	peripheral neuropathy	No	No	No	No	No
220	2024-03-22	51	female	Rwandese	Rwandese	Moslem	Married/cohabiting	5	No formal education	No	0 - 100,000	type 2	6 years	hypertension	23.9	obesity	160	99	metformin, dapagliflozin, amlodipine, losartan H	Peripheral neuropathy	Yes	No	Yes	Yes	Yes			Yes	No	No	Yes	No					No	No	No		Yes	No	No	Yes	No
221	2024-03-22	63	female	Muganda	Central	Moslem	Widowed	6	Secondary education	No	500,000 - 1,000,000	type 2	5 years	hypertension, hiv positive	9.1	obesity	140	85	metformin, glibenclamide, amlodipine, hydralazine, telmisartan H	retinopathy, peripheral neuropathy	No	No	No	No	No
222	2024-03-22	46	female	Muganda	Central	Christian	Married/cohabiting	9	Primary education	Yes	0 - 100,000	type 1	20 years	hypertension, hiv positive	11.5	normal	160	90	insulin, metformin	peripheral neuropathy, retinopathy, foot ulcer	Yes	Yes	Yes	Yes	Yes			Yes	Yes	Yes	Yes	Yes		Current episode	1	0	Yes	No	Yes		Yes	Yes	Yes	Yes	No		Past episode	0	1
223	2024-03-22	60	female	mukiga	West	Christian	Separated /Divorced	3	Secondary education	No	100,000 - 500,000	type 2	9 years	hypertension	9.1	overweight	147	88	insulin, metformin, amlodipine, losartan H	retinopathy, diabetic foot	No	No	No	No	No
[truncated: 151 more columns]
